# Supplementary material for: ﻿Two new Pleroma species and an updated key: Melastomateae from the Serra da Canastra National Park, Minas Gerais, Brazil
Source: PhytoKeys. 2024 Sep 26;247:11–27. doi: 10.3897/phytokeys.247.130040 (PMC11450459; doi:10.3897/phytokeys.247.130040)
Supplement: XML Treatment for Pleroma viscosa [file phytokeys.247.130040-treatment2.xml]

<!DOCTYPE tp:taxon-treatment
  PUBLIC "-//TaxonX//DTD Taxonomic Treatment Publishing DTD v0 20100105//EN" "tax-treatment-NSO.dtd">
<tp:taxon-treatment xmlns:tp="http://www.plazi.org/taxpub"><tp:treatment-meta><kwd-group><label>Taxon classification</label><kwd>
                <named-content content-type="kingdom">Plantae</named-content>
              </kwd><kwd>
                <named-content content-type="order">Myrtales</named-content>
              </kwd><kwd>
                <named-content content-type="family">Melastomataceae</named-content>
              </kwd></kwd-group><mixed-citation publication-type="journal"><person-group><name><surname>Romero</surname><given-names>Rosana</given-names></name><name><surname>Pereira Silva</surname><given-names>Rodrigo</given-names></name><name><surname>Guimarães</surname><given-names>Paulo José Fernandes</given-names></name></person-group><article-title>﻿Two new <italic><tp:taxon-name><tp:taxon-name-part taxon-name-part-type="genus" reg="Pleroma">Pleroma</tp:taxon-name-part></tp:taxon-name></italic> species and an updated key: Melastomateae from the Serra da Canastra National Park, Minas Gerais, Brazil</article-title><source>PhytoKeys</source><day>26</day><month>09</month><year>2024</year><volume>247</volume><fpage>11</fpage><lpage>27</lpage><pub-id pub-id-type="doi">10.3897/phytokeys.247.130040</pub-id></mixed-citation></tp:treatment-meta><tp:nomenclature><label>﻿</label><tp:taxon-name>
              <object-id xmlns:xlink="http://www.w3.org/1999/xlink" content-type="arpha" xlink:type="simple">36E834AA-2D69-5DE0-BD05-101746058026</object-id>
              <tp:taxon-name-part taxon-name-part-type="genus" reg="Pleroma">Pleroma</tp:taxon-name-part>
              <tp:taxon-name-part taxon-name-part-type="species" reg="viscosa">viscosa</tp:taxon-name-part>
              <object-id xmlns:xlink="http://www.w3.org/1999/xlink" content-type="ipni" xlink:type="simple">urn:lsid:ipni.org:names:77349020-1</object-id>
            </tp:taxon-name><tp:taxon-authority>R.Romero, R.Pereira &amp; P.J.F.Guim.</tp:taxon-authority><tp:taxon-status xmlns:xlink="http://www.w3.org/1999/xlink" xlink:type="simple">sp. nov.</tp:taxon-status><xref ref-type="fig" rid="F3">Figs 3</xref><xref ref-type="fig" rid="F4">, 4</xref><xref ref-type="fig" rid="F5">, 5</xref></tp:nomenclature><tp:treatment-sec sec-type="material" id="SECID0EHXAE"><title>Type.</title><p>Brazil • Minas Gerais. Parque Nacional da Serra da Canastra. São Roque de Minas: campo rupestre próximo à sede administrativa; 16 April 1994 (fl); <italic>R. Romero et al. 845</italic> (holotype: HUFU!; isotypes: BHCB!, RB!, UEC!, US!).</p><fig id="F4" position="float" orientation="portrait"><object-id xmlns:xlink="http://www.w3.org/1999/xlink" content-type="doi" xlink:type="simple">10.3897/phytokeys.247.130040.figure4</object-id><object-id xmlns:xlink="http://www.w3.org/1999/xlink" content-type="arpha" xlink:type="simple">B9E8FD40-FAD1-5559-B064-46EC6050DDF7</object-id><label>Figure 4.</label><caption><p><italic><tp:taxon-name><tp:taxon-name-part taxon-name-part-type="genus" reg="Pleroma">Pleroma</tp:taxon-name-part><tp:taxon-name-part taxon-name-part-type="species" reg="viscosa">viscosa</tp:taxon-name-part></tp:taxon-name></italic> R.Romero, R.Pereira &amp; P.J.F.Guim.: <bold>A</bold> flowering branch <bold>B</bold> adaxial leaf surface <bold>C</bold> detail of the abaxial surface and margin of the leaf blade <bold>D</bold> flower <bold>E</bold> detail of the hypanthium surface <bold>F</bold> hypanthium and sepals <bold>G</bold> petal, abaxial view <bold>H</bold> petal margin detail <bold>I</bold> stamen, in lateral view <bold>J</bold> gynoecium <bold>K</bold> stigma detail <bold>L</bold> cross section of the ovary <bold>M</bold> fruit <bold>N</bold> seed (Illustration by Klei Souza based on the holotype (<italic>R. Romero et al. 845</italic>).</p></caption><graphic xmlns:xlink="http://www.w3.org/1999/xlink" xlink:href="phytokeys-247-011_article-130040__-g004.jpg" position="float" orientation="portrait" xlink:type="simple" id="oo_1142231.jpg"><uri content-type="original_file" xlink:type="simple">https://binary.pensoft.net/fig/1142231</uri></graphic></fig></tp:treatment-sec><tp:treatment-sec sec-type="diagnosis" id="SECID0EFZAE"><title>Diagnosis.</title><p>The viscosity in the younger branches, leaf blade, bracteoles, hypanthium, and sepals, due to the spherical glands, the prominent secondary veins on the abaxial surface of the blade, and the stamen with a very short pedoconnective (ca. 0.2 mm long), are characteristics that differ from those of other <italic><tp:taxon-name><tp:taxon-name-part taxon-name-part-type="genus" reg="Pleroma">Pleroma</tp:taxon-name-part></tp:taxon-name></italic> species.</p><fig id="F5" position="float" orientation="portrait"><object-id xmlns:xlink="http://www.w3.org/1999/xlink" content-type="doi" xlink:type="simple">10.3897/phytokeys.247.130040.figure5</object-id><object-id xmlns:xlink="http://www.w3.org/1999/xlink" content-type="arpha" xlink:type="simple">67146443-4BFD-5722-973C-11B8D8F3D719</object-id><label>Figure 5.</label><caption><p><italic><tp:taxon-name><tp:taxon-name-part taxon-name-part-type="genus" reg="Pleroma">Pleroma</tp:taxon-name-part><tp:taxon-name-part taxon-name-part-type="species" reg="viscosa">viscosa</tp:taxon-name-part></tp:taxon-name></italic> R.Romero, R.Pereira &amp; P.J.F.Guim., sp. nov. <bold>A</bold> flowering shrub in campo rupestre at Garagem de Pedras, Serra da Canastra National Park <bold>B</bold> adaxial leaf surface <bold>C</bold> abaxial leaf surface <bold>D</bold> flowering and fruiting branches <bold>E</bold> flower in frontal view. Photos: Rosana Romero.</p></caption><graphic xmlns:xlink="http://www.w3.org/1999/xlink" xlink:href="phytokeys-247-011_article-130040__-g005.jpg" position="float" orientation="portrait" xlink:type="simple" id="oo_1142232.jpg"><uri content-type="original_file" xlink:type="simple">https://binary.pensoft.net/fig/1142232</uri></graphic></fig></tp:treatment-sec><tp:treatment-sec sec-type="description" id="SECID0EU1AE"><title>Description.</title><p><bold><italic>Subshrubs</italic></bold> or <bold><italic>shrubs</italic></bold>, 0.5–1.7 m tall, erect. <bold><italic>Stem</italic></bold> subquadrangular to quadrangular, sparse to densely covered with spherical glands, glutinous. Younger branches subquadrangular to quadrangular, flattened at the apex, with spherical glands, glutinous, older branches subquadrangular, with spherical glands, glutinous, internodes 2–5 cm long. <bold><italic>Leaves</italic></bold> sessile, decussate, horizontal, isomorphic in size at each node; blade 2–8 × 3–6 cm, discolorous (when fresh and dry), coriaceous, adaxial surface darker, ovate, ovate-oblong, elliptic-lanceolate to elliptic, obtuse or rounded at the apex, rarely acute, base rounded to subcordate, semiamplexicaul, margin entire, adpressed-strigose, marginal trichomes 1.5–2 mm long, both surfaces densely covered with brownish glands, glutinous, adaxial surface frequently glutinous, 5–7 acrodromous veins, basal, principal and secondary veins prominent on the abaxial surface. <bold><italic>Panicles</italic></bold> of simple or compound dichasium, reduced or not, terminal, densely covered with spherical glands, glutinous; bracts two, 2.5–9.5 × 4–8.5 mm, caducous, sessile, coriaceous, lanceolate or elliptic-lanceolate, obtuse or rounded at the apex, rarely acute, base truncate, semiamplexicaul, margin strigose-ciliate, trichomes 0.1–1.2 mm long, both surfaces densely covered with spherical, brownish glands, with glutinous aspect; bracteoles two, 4–5.5 × 3.5–4.3 mm, caducous, brownish, cucullate, membranaceous, both surfaces densely covered with spherical glands, with glutinous aspect, margin glandular-ciliate. <bold><italic>Flowers</italic></bold> 5-merous; pedicel 3.3–11 mm long, sparse to densely covered with spherical glands; hypanthium 3.3–5 × 3.5–4.5 mm, green or glaucous, cylindrical, with spherical glands; calyx tube 0.3 mm long, sepals 2–4.5 × 1.5–4 mm, green or glaucous, scarious, oblong, rounded at the apex, margin ciliate, rare sparse ciliate, with spherical glands and glutinous aspect; petals 11–17 × 11.5–16.5 mm, purple, obovate, rounded or slightly retuse at the apex, base attenuate, margin entire, glabrous or slightly ciliate; androecium subisomorphic, stamens 10; filaments 3.2–4.5 mm long, purple, filiform, glabrous, sometimes with sparse glandular trichomes; anthers 2.5–3.5 mm long, cream, oblong, slightly curved, pore inclined ventrally, pedoconnective ca. 0.2 mm long, ventral appendage ca. 0.1 mm long, slightly bilobed, dorsal appendage absent; ovary 5-locular, half-inferior, free apical portion densely sericeous; style ca. 8 mm long, cream, filiform, slightly curved at the apex, glabrous, stigma truncate. <bold><italic>Fruits</italic></bold> loculicidal, capsules coated by persistent cupuliform hypanthium, 6–8.5 × 5–6.8 mm, brownish, oblong. <bold><italic>Seeds</italic></bold> ca. 0.5 × 0.3 mm, brown, numerous, cochleate, testa papillose.</p></tp:treatment-sec><tp:treatment-sec sec-type="distribution" id="SECID0EU2AE"><title>Distribution and habitat.</title><p>Like <italic><tp:taxon-name><tp:taxon-name-part taxon-name-part-type="genus" reg="Pleroma">P.</tp:taxon-name-part><tp:taxon-name-part taxon-name-part-type="species" reg="canastrense">canastrense</tp:taxon-name-part></tp:taxon-name></italic>, <italic><tp:taxon-name><tp:taxon-name-part taxon-name-part-type="genus" reg="Pleroma">P.</tp:taxon-name-part><tp:taxon-name-part taxon-name-part-type="species" reg="viscosa">viscosa</tp:taxon-name-part></tp:taxon-name></italic> is only known from Serra da Canastra National Park, where it is probably endemic (Fig. <xref ref-type="fig" rid="F3">3</xref>). Its populations also occur in campo rupestre, often associated with rocky outcrops.</p></tp:treatment-sec><tp:treatment-sec sec-type="conservation status" id="SECID0EU3AE"><title>Conservation status.</title><p><italic><tp:taxon-name><tp:taxon-name-part taxon-name-part-type="genus" reg="Pleroma">Pleroma</tp:taxon-name-part><tp:taxon-name-part taxon-name-part-type="species" reg="viscosa">viscosa</tp:taxon-name-part></tp:taxon-name></italic> has an area of occupancy (<abbrev xmlns:xlink="http://www.w3.org/1999/xlink" xlink:title="area of occupancy" id="ABBRID0EF4AE" xlink:type="simple">AOO</abbrev>) of 32 km<sup>2</sup>. Like <italic><tp:taxon-name><tp:taxon-name-part taxon-name-part-type="genus" reg="Pleroma">P.</tp:taxon-name-part><tp:taxon-name-part taxon-name-part-type="species" reg="canastrense">canastrense</tp:taxon-name-part></tp:taxon-name></italic>, <italic><tp:taxon-name><tp:taxon-name-part taxon-name-part-type="genus" reg="Pleroma">P.</tp:taxon-name-part><tp:taxon-name-part taxon-name-part-type="species" reg="viscosa">viscosa</tp:taxon-name-part></tp:taxon-name></italic> populations are restricted to Serra da Canastra National Park. Therefore, we propose, for the same reasons, the preliminary category of “Least Concern” (<abbrev xmlns:xlink="http://www.w3.org/1999/xlink" xlink:title="Least Concern" id="ABBRID0EB5AE" xlink:type="simple">LC</abbrev>) according to <xref ref-type="bibr" rid="B10">IUCN (2012</xref>, <xref ref-type="bibr" rid="B11">2022</xref>). We also did not identify a continuous decline in occupancy of <italic><tp:taxon-name><tp:taxon-name-part taxon-name-part-type="genus" reg="Pleroma">P.</tp:taxon-name-part><tp:taxon-name-part taxon-name-part-type="species" reg="viscosa">viscosa</tp:taxon-name-part></tp:taxon-name></italic> populations over the past 30 years (R. Romero, personal obs.).</p></tp:treatment-sec><tp:treatment-sec sec-type="phenology" id="SECID0EY5AE"><title>Phenology.</title><p><italic><tp:taxon-name><tp:taxon-name-part taxon-name-part-type="genus" reg="Pleroma">Pleroma</tp:taxon-name-part><tp:taxon-name-part taxon-name-part-type="species" reg="viscosa">viscosa</tp:taxon-name-part></tp:taxon-name></italic> was collected in flower from January to July and in fruit from April to October.</p></tp:treatment-sec><tp:treatment-sec sec-type="etymology" id="SECID0EJ6AE"><title>Etymology.</title><p>The specific epithet refers to the viscous appearance of the plant due to the spherical glands of the younger branches, on both sides of the leaf blade, bracteoles, hypanthium, and sepals. The substance produced by the spherical glands often stains newspapers where they are dried (<xref ref-type="bibr" rid="B17">Romero 2000</xref>).</p></tp:treatment-sec><tp:treatment-sec sec-type="discussion" id="SECID0ET6AE"><title>Discussion.</title><p><italic><tp:taxon-name><tp:taxon-name-part taxon-name-part-type="genus" reg="Pleroma">Pleroma</tp:taxon-name-part><tp:taxon-name-part taxon-name-part-type="species" reg="viscosa">viscosa</tp:taxon-name-part></tp:taxon-name></italic> resembles <italic><tp:taxon-name><tp:taxon-name-part taxon-name-part-type="genus" reg="Pleroma">P.</tp:taxon-name-part><tp:taxon-name-part taxon-name-part-type="species" reg="gertii">gertii</tp:taxon-name-part></tp:taxon-name></italic> in having an erect stem, sessile leaves, coriaceous and discolorous leaf blade, with the adaxial surface darker than the abaxial surface. In addition, both species have a leaf blade obtuse to rounded at the apex, rounded to subcordate at the base, semiamplexicaul, with entire and adpressed-strigose margin. However, in <italic><tp:taxon-name><tp:taxon-name-part taxon-name-part-type="genus" reg="Pleroma">P.</tp:taxon-name-part><tp:taxon-name-part taxon-name-part-type="species" reg="viscosa">viscosa</tp:taxon-name-part></tp:taxon-name></italic>, the leaf blade is covered with brownish glands (<italic>vs.</italic> yellowish green in <italic><tp:taxon-name><tp:taxon-name-part taxon-name-part-type="genus" reg="Pleroma">P.</tp:taxon-name-part><tp:taxon-name-part taxon-name-part-type="species" reg="gertii">gertii</tp:taxon-name-part></tp:taxon-name></italic>), which give a glutinous appearance mainly on the adaxial surface (<italic>vs.</italic> non-glutinous). Furthermore, the secondary veins are prominent on the abaxial surface of the leaf blade (<italic>vs.</italic> inconspicuous in <italic><tp:taxon-name><tp:taxon-name-part taxon-name-part-type="genus" reg="Pleroma">P.</tp:taxon-name-part><tp:taxon-name-part taxon-name-part-type="species" reg="gertii">gertii</tp:taxon-name-part></tp:taxon-name></italic>).</p><p><italic><tp:taxon-name><tp:taxon-name-part taxon-name-part-type="genus" reg="Pleroma">Pleroma</tp:taxon-name-part><tp:taxon-name-part taxon-name-part-type="species" reg="viscosa">viscosa</tp:taxon-name-part></tp:taxon-name></italic> also resembles <italic><tp:taxon-name><tp:taxon-name-part taxon-name-part-type="genus" reg="Pleroma">Pleroma</tp:taxon-name-part><tp:taxon-name-part taxon-name-part-type="species" reg="minus">minus</tp:taxon-name-part></tp:taxon-name></italic> (R.Romero &amp; A.B.Martins) P.J.F.Guim. &amp; Michelang., also found in the Serra da Canastra National Park (see <xref ref-type="bibr" rid="B19">Romero and Martins 2003</xref>). Both species share coriaceous and discolorous leaf blade, entire and adpressed-strigose margin, both surfaces are covered with brownish spherical glands, and purple petals. However, <italic><tp:taxon-name><tp:taxon-name-part taxon-name-part-type="genus" reg="Pleroma">P.</tp:taxon-name-part><tp:taxon-name-part taxon-name-part-type="species" reg="minor">minor</tp:taxon-name-part></tp:taxon-name></italic> can be distinguished by its glabrous or sparsely setose stem in the basal portion (<italic>vs.</italic> spherical glands in <italic><tp:taxon-name><tp:taxon-name-part taxon-name-part-type="genus" reg="Pleroma">P.</tp:taxon-name-part><tp:taxon-name-part taxon-name-part-type="species" reg="viscosa">viscosa</tp:taxon-name-part></tp:taxon-name></italic>), ascending leaves (<italic>vs.</italic> horizontal), smaller leaf blade 0.8–4.5 × 0.5–2.5 cm (<italic>vs.</italic> 2–8 × 3–6 cm), pedicel ca. 2 mm long (<italic>vs.</italic> 3.3–11 mm long), petals rounded at the apex, and ciliate at the margin (<italic>vs.</italic> rounded or slightly retuse, glabrous or slightly ciliate).</p><p>The specimen <italic>W.A. Araújo 11528</italic> (ESA066062) deposited at ESA herbarium was first identified by Henrique Lahmeyer Mello Barreto (1892–1962) as <italic><tp:taxon-name><tp:taxon-name-part taxon-name-part-type="genus" reg="Svitramia">Svitramia</tp:taxon-name-part><tp:taxon-name-part taxon-name-part-type="species" reg="wilson-araujaei">wilson-araujaei</tp:taxon-name-part></tp:taxon-name></italic> but this name was never published.</p></tp:treatment-sec><tp:treatment-sec sec-type="material" id="SECID0ECEAG"><title>Additional specimens examined (paratypes).</title><p>Brazil • Minas Gerais Parque Nacional da Serra da Canastra. Araxá: Serra do Taquaral, divisas de Araxá e Sacramento; <italic>W.A. Araújo</italic> &amp; <italic>H.L. Mello Barreto 11528</italic>; 25 May 1943 (ESA06606-image online!) • Delfinópolis: trilha Condomínio de Pedra; 23 June 2010 (fl); <italic>R. Romero et al. 8258</italic> (HUFU!, RB!) • São Roque de Minas: 20 February 1994 (fl); <italic>R. Romero &amp; J.N. Nakajima 625</italic> (HUFU!, SPF!, UB!, UEC!) • 15 October 1994 (fr), <italic>J.N. Nakajima et al. 469</italic> (HUFU!, UB!, UEC!) • estrada para Sacramento; 17 October 1994 (fr); <italic>J.N. Nakajima et al. 532</italic> (CESJ!, HUFU!, UFG!) • 10 January1995 (fl); <italic>R. Romero et al. 1642</italic> (HUFU!, UFG!) • 12 January 1995 (fl); <italic>R. Romero et al. 1779</italic> (HUFU!, VIC!) • morro próximo à sede administrativa; 17 March 1995 (fl); <italic>R. Romero et al. 1899</italic> (HUFU!, K!, NY!, OUPR!, P!, US!) • estrada do Chapadão Diamante; 18 March 1995 (fl, fr); <italic>J.N. Nakajima et al. 821</italic> (CESJ!, HUFU!) • morro próximo à sede administrativa; 10 May 1995 (fl, fr); <italic>J.N. Nakajima et al. 998</italic> (HUFU! RB!, SPF!, VIC!) • 15 July 1995 (fl); <italic>R. Romero et al. 2383</italic> (HUFU!) • 11 January 1996 (fl, fr); <italic>R. Romero et al. 3250</italic> (CESJ!, HUFU!, UFG!) • Cachoeira Casca D’Anta; 13 January 1996 (fl, fr); <italic>R. Romero et al. 3293</italic> (HUFU!, K!, NY!, SPF!, UB!, UEC!) • morro após a nascente do Rio São Francisco; 20 March 1996 (fl); <italic>R. Romero &amp; J.N. Nakajima 3351</italic> (HUFU!, K!, P), <italic>R. Romero &amp; J.N. Nakajima 3352</italic> (HUEFS!, HUFU!, RB!, VIC!) • Serra Brava; 22 March 1996 (fl); <italic>R. Romero &amp; J.N. Nakajima 3393</italic> (CESJ!, HUFU!, UFG!) • morro próximo à sede administrativa; 24 March 1996 (fl, fr); J.<italic>N. Nakajima &amp; R. Romero 1736</italic> (HUFU!, K!, OUPR!, US!) • Chapadão do Diamante; 9 July 1996 (fl); <italic>J.N. Nakajima et al. 1904</italic> (CESJ!, HUFU!, OUPR!, UFG!) • morro próximo à sede administrativa; 16 April 1997 (fl); <italic>R. Romero et al. 4063</italic> (HUFU!, OUPR!, P) • Chapadão do Diamante; 18 April 1997 (fr); <italic>J.N. Nakajima et al. 2318</italic> (HUFU!, RB!) • morro próximo à sede administrativa; 9 January 1998 (fl); <italic>R. Romero et al. 4832</italic> (HUFU!, NY) • estrada a caminho da nascente do Rio São Francisco; 23 March 1999 (fl); <italic>S.I. Elias &amp; G.S. Rolim 341</italic> (HUFU!) • Garagem de Pedras; 21 June 2001 (fl, fr); <italic>R. Romero et al. 6136</italic> (HUFU!, SPF!) • ca. de 2 km da sede; 23 June 2001 (fl); <italic>R. Romero et al. 6141</italic> (HUFU!, UB!, UEC!) • III.2007 (fl, fr); <italic>C.M. Rodrigues 24</italic> (HUEFS!, HUFU!) • morro próximo à sede administrativa; 23 July 2009, (fr); <italic>P.J.F. Guimarães et al. 400</italic> (RB!).</p></tp:treatment-sec><tp:treatment-sec><!--Section generated to contain objects referenced in tp:taxon-treatment.--><fig id="F3" position="float" orientation="portrait"><object-id xmlns:xlink="http://www.w3.org/1999/xlink" content-type="doi" xlink:type="simple">10.3897/phytokeys.247.130040.figure3</object-id><object-id xmlns:xlink="http://www.w3.org/1999/xlink" content-type="arpha" xlink:type="simple">EE2D372C-2DE8-5F21-8E77-44DFCD5F6544</object-id><label>Figure 3.</label><caption><p>Geographical distribution of <italic><tp:taxon-name><tp:taxon-name-part taxon-name-part-type="genus" reg="Pleroma">Pleroma</tp:taxon-name-part><tp:taxon-name-part taxon-name-part-type="species" reg="canastrense">canastrense</tp:taxon-name-part></tp:taxon-name></italic> and <italic><tp:taxon-name><tp:taxon-name-part taxon-name-part-type="genus" reg="Pleroma">Pleroma</tp:taxon-name-part><tp:taxon-name-part taxon-name-part-type="species" reg="viscosa">viscosa</tp:taxon-name-part></tp:taxon-name></italic> in the Serra da Canastra National Park, Minas Gerais, Brazil [Adapted from <xref ref-type="bibr" rid="B1">Alves (2022)</xref>]. White line refers to the area of Serra da Canastra National Park.</p></caption><graphic xmlns:xlink="http://www.w3.org/1999/xlink" xlink:href="phytokeys-247-011_article-130040__-g003.jpg" position="float" orientation="portrait" xlink:type="simple" id="oo_1142230.jpg"><uri content-type="original_file" xlink:type="simple">https://binary.pensoft.net/fig/1142230</uri></graphic></fig></tp:treatment-sec><ref-list><ref id="B1"><mixed-citation xmlns:xlink="http://www.w3.org/1999/xlink" xlink:type="simple"><person-group><name name-style="western"><surname>Alves</surname><given-names>RF</given-names></name></person-group> (<year>2022</year>) <source>A tribo Lavoisiereae DC. (<tp:taxon-name><tp:taxon-name-part taxon-name-part-type="family">Melastomataceae</tp:taxon-name-part></tp:taxon-name>) no Parque Nacional da Serra da Canastra, Minas Gerais, Brasil.</source><publisher-name>Dissertação de Mestrado – Universidade Federal de Uberlândia</publisher-name>, <publisher-loc>Minas Gerais</publisher-loc>, <size units="page">82 pp</size>.</mixed-citation></ref><ref id="B10"><mixed-citation xmlns:xlink="http://www.w3.org/1999/xlink" xlink:type="simple">IUCN (<year>2012</year>) <source>IUCN Red List Categories and Criteria. Version 3.1.</source><publisher-name>Special Survival Commission</publisher-name>, <publisher-loc>Internacional Union for Conservation of Nature: Gland, Switzerland and Cambridge, UK</publisher-loc>, <size units="page">33 pp</size>.</mixed-citation></ref><ref id="B11"><mixed-citation xmlns:xlink="http://www.w3.org/1999/xlink" xlink:type="simple">IUCN (<year>2022</year>) Guidelines for using the IUCN Red List categories and criteria. Version 15.1. Prepared by the Standards and Petitions Committee of the IUCN Species Survival Commission. <ext-link xlink:href="https://www.iucnredlist.org/resources/redlistguidelines" ext-link-type="uri" xlink:type="simple">https://www.iucnredlist.org/resources/redlistguidelines</ext-link> [accessed June 2024]</mixed-citation></ref><ref id="B17"><mixed-citation xmlns:xlink="http://www.w3.org/1999/xlink" xlink:type="simple"><person-group><name name-style="western"><surname>Romero</surname><given-names>R</given-names></name></person-group> (<year>2000</year>) <source>A família <tp:taxon-name><tp:taxon-name-part taxon-name-part-type="family">Melastomataceae</tp:taxon-name-part></tp:taxon-name> no Parque Nacional da Serra da Canastra, MG.</source><publisher-name>Tese de doutorado</publisher-name>, <publisher-loc>Universidade Estadual de Campinas, São Paulo</publisher-loc>, <size units="page">326 pp</size>.</mixed-citation></ref><ref id="B19"><mixed-citation xmlns:xlink="http://www.w3.org/1999/xlink" xlink:type="simple"><person-group><name name-style="western"><surname>Romero</surname><given-names>R</given-names></name><name name-style="western"><surname>Martins</surname><given-names>AB</given-names></name></person-group> (<year>2003</year>) <article-title>Four New Species of <italic><tp:taxon-name><tp:taxon-name-part taxon-name-part-type="genus">Svitramia</tp:taxon-name-part></tp:taxon-name></italic> Cham. (<tp:taxon-name><tp:taxon-name-part taxon-name-part-type="family">Melastomataceae</tp:taxon-name-part></tp:taxon-name>, Melastomeae) from Minas Gerais, Brazil.</article-title><source>Kew Bulletin</source><volume>58</volume>(<issue>2</issue>): <fpage>403</fpage>–<lpage>413</lpage>. <ext-link xlink:href="10.2307/4120623" ext-link-type="doi" xlink:type="simple">https://doi.org/10.2307/4120623</ext-link></mixed-citation></ref></ref-list></tp:taxon-treatment>
